# Supplementary material for: MUC5B rs35705950 and its association with survival in Brazilian patients with idiopathic pulmonary fibrosis: A longitudinal cohort study
Source: PLoS One. 2026 Jan 29;21(1):e0341661. doi: 10.1371/journal.pone.0341661 (PMC12854480; doi:10.1371/journal.pone.0341661)
Supplement: S1 Dataset — Individual-level data on demographic, clinical, and genotypic variables used in all statistical analyses. (XLSX) [file pone.0341661.s002.xlsx]

## Sheet: db
ID	Group	Prontuario	Gender	BirthDt	Age	Etnia	CurrentSmoking	TobaccoLoad	IMC	SymptomsDt	DiagnosisDt	Comorbidity	Oxygen	AntiFibrotic	CT	Biopsy	Velcro	FVC	FVCp	FEV1	FEV1p	Satp	NYHA	MRC	FamilyHistory	MUC5B	DeathDt	Death	otherLungDiseases
AAB	C		2	1931-07-05	88	1	2	0				1	2	2	2	2	2									G/G		2	2
ABL	IPF	1917058	2	1952-06-08	66	1	2	0	26	2015-11-15	2018-03-15	2	1	1	1	2	1		49		51	86	3	3	2	G/T	2020-04-01	1	2
ACDP	IPF	1904071	2	1969-03-08	49	1	2	0	23.7	2017-03-01	2018-02-15	1	2	2	1	1	1	2.03	48	1.74	51	98	2	2	1	G/T	7/15/2019	1	2
ACI	C	1934862	2	1952-08-10	67	2	2	30				1	2	2	2	2	2									G/G		2	2
ACX	C		2	1935-01-20	84	1	2	10				1	2	2	2	2	2									G/G	3/15/2024	1	2
AF	C		2	1950-07-22	69	2	2	30				1	2	2	2	2	2									G/T		2	2
AJM	C	259623	2	1955-09-15	64	2	2	0				2	2	2	2	2	2									G/G		2	2
AJNN	IPF	288584	1	1950-09-15	68	1	2	40	23.6	2016-06-01	2017-02-15	1	2	1	1	2	1	2.9	129	2.43	135	98	2	2	2	G/T	2024-02-13	1	2
AJRL	IPF	1906473	2	1963-07-28	55	1	2	0	25.56	2017-11-01	2018-11-15	1	2	1	1	2	1	2.22	58	2.08	67	98	4	3	2	G/T	2020-12-15	1	2
AJS	C	83160	2	1947-01-31	72	2	2	0				1	2	2	2	2	2									G/G		2	1
ALMS	IPF	298292	1	1936-10-05	82	2	2	0	28	2017-03-15	2018-06-01	1	1	2	1	2	1	1.42	58	1.49	81	90	1	1	2	G/T	2020-01-01	1	2
ASF	C		1	1951-12-10	68	1	2	0				1	2	2	2	2	2									G/G		2	2
AUC	C		1	1937-11-23	81	1	2	0				1	2	2	2	2	2									G/G		2	2
AVMG	C	228368	2	1941-12-13	78	1	2	0				2	2	2	2	2	2									G/G		2	2
BS	IPF	1912921	2	1945-06-03	73	1	2	50	27	2016-10-15	2018-03-15	1	1	1	1	2	1		114		126	81	4	4	2	G/T		2	2
BS	IPF	30037	1	1951-12-19	66	1	2	20	29.33	2015-10-15	2018-05-15	1	2	1	1	1	1	1.9	59	1.5	72	86	3	3	2	G/G	8/15/2018	1	1
CBVD	C		1	1957-03-07	62	1	2	2				1	2	2	2	2	2									G/T	2024-07-15	1	2
CFR	C	1224446	2	1952-06-07	67	1	2	0				1	2	2	2	2	2									G/G		2	2
CGMS	C	1907119	2	1955-12-22	64	1	2	16				1	2	2	2	2	2									G/G		2	2
CMM	IPF	288071	2	1945-04-13	73	1	2	10	22.84	2015-01-01	2017-11-01	1	2	1	1	2	1	2.75	73	2.2	75	97	2	2	2	G/T	6/15/2022	1	1
COB	C		2	1950-05-29	69	2	2	30				1	2	2	2	2	2									G/G		2	2
CPV	C	1194978	2	1949-06-08	70	1	2	15				1	2	2	2	2	2									G/G		2	2
CRD	C	1069985	2	1957-08-10	62	2	2	10				1	2	2	2	2	2									G/G		2	2
CTFS	IPF	299416	1	1944-09-20	74	1	2	0	23.3	2016-01-01	2018-05-15	2	2	2	1	2	1	0.88	50	0.85	60	95	1	1	2	G/T		2	2
DFRS	IPF	254997	1	1941-07-23	78	1	2	0	24.06	2016-02-15	2018-03-01	1	1	1	1	2	1	1.5	51	1.52	53	93	3	3	2	G/T	2020-06-01	1	2
DSL	IPF	284641	1	1937-09-25	82	1	2	10	29	2016-02-15	2017-03-01	1	1	1	1	2	1	1.19	56	1.11	80	92	3	3	2	G/T	6/15/2022	1	1
EAA	IPF	1911379	1	1953-04-03	65	1	2	0	30	2016-08-15	2017-12-15	1	2	1	1	2	1	1.69	75	1.46	81	95	3	3	1	G/T		2	2
EAN	C	230126	1	1957-07-21	62	2	2	0				1	2	2	2	2	2									G/G		2	2
EAO	C	934613	2	1954-10-28	65	1	1	30				1	2	2	2	2	2									G/G	6/15/2020	1	2
EBC	IPF	27777	2	1943-09-15	75	1	2	0	26.81	2010-10-15	2017-04-15	1	1	2	1	2	1	2.16	60	1.66	59	95	3	3	1	G/T	2021-12-15	1	2
EFS	IPF	295503	1	1954-07-13	65	2	2	40	15.2	2015-08-15	2018-01-01	1	1	1	1	2	1		39		40	95	3	4	2	G/T	6/15/2019	1	2
EJC	IPF	113787	2	1946-11-25	72	2	2	15	26.57	2014-12-15	2017-01-01	1	2	1	1	2	1	2.23	67	1.87	72	98	1	1	2	G/G		2	1
EJDC	IPF	113787	2	1946-11-25	71	2	2	15	26.57	2016-10-15	2017-03-15	1	2	1	1	2	1	2.23	67	1.87	72	98	1	1	2	G/G		2	2
EM	IPF	290356	2	1962-04-02	55	1	2	35	32.97	2016-06-15	2017-07-01	1	2	1	1	1	1	2.52	64	2.16	68	97	1	1	1	G/T	2023-05-15	1	2
ETR	IPF	284580	2	1952-12-09	65	1	2	43	30	2016-07-01	2018-03-01	1	2	1	1	1	1	2.14	52	1.87	57	98	3	3	2	G/T	2023-05-15	1	2
EUA	C		2	1947-12-06	72	1	2	0				1	2	2	2	2	2									G/G		2	2
FA	C		2	1955-05-20	64	1	2	30				1	2	2	2	2	2									G/G		2	2
FCA	C	20829	2	1956-01-09	63	1	2	60				1	2	2	2	2	2									G/G		2	2
FCC	IPF	275869	2	1955-10-02	62	1	2	0	30.3	2015-01-15	2015-10-15	1	1	1	1	2	1	2.6	74	2.16	77	94	4	4	1	G/T	2/15/2019	1	1
FF	C	89598	2	1946-03-03	73	2	2	1.5				1	2	2	2	2	2									G/G	3/15/2021	1	2
FV	IPF	1908112	2	1923-10-10	95	1	2	3	15.8	2015-12-15	2018-12-15	1	2	1	1	2	1	1.11	70	1.09	98	93	3	4	2	G/T	2019-10-15	1	2
GASD	IPF	1927204	1	1945-11-24	74	1	2	5	23.2	2013-11-01	2018-01-01	1	2	1	1	1	1	0.91	63	0.85	75	85	3	3	2	T/T	8/15/2020	1	2
GCCP	IPF	266528	1	1947-01-12	70	2	2	14	39.43	2014-12-15	2017-01-01	1	1	1	1	2	1	1.15	45	0.97	49	93	3	3	2	G/T	1/15/2023	1	2
GVL	IPF	295808	1	1932-03-13	86	1	2	0	23.3	2017-06-01	2018-05-15	1	2	1	1	2	1		50		55	90	3	2	2	G/T	8/15/2019	1	2
HGS	IPF	287095	1	1958-11-12	60	1	2	0	23.81	2016-11-01	2017-03-01	1	1	1	1	1	1	1.61	56	1.25	53	90	4	4	1	G/T	3/15/2019	1	2
IBT	IPF	283023	1	1949-02-20	69	1	2	0	26.44	2014-01-01	2016-01-01	1	2	2	1	1	1	2.04	90	1.43	79	96	2	2	2	G/T		2	1
IEE	IPF	1916268	2	1947-08-16	71	1	2	10	28.5	2018-03-01	2018-03-01	1	2	1	1	2	1	1.71	97	1.47	106	97	1	0	2	G/T	11/15/2022	1	2
IL	IPF	281128	1	1948-05-24	70	1	2	0	22.6	2013-12-15	2017-01-01	1	2	1	2	2	1	1.64	64	1.3	64	98	1	1	2	G/T		2	2
JAV	C	252409	1	1953-04-26	64	1	1	20				1	2	2	2	2	2									G/G		2	2
JJCM	IPF	297556	2	1938-04-23	80	1	2	0	20.8	2017-09-15	2018-04-15	1	2	1	1	2	1	2.7	98	2.29	108	97	2	1	2	G/T	6/15/2022	1	2
JMA	IPF	297555	2	1952-04-04	64	1	2	60	27.83	2017-02-15	2018-05-15	1	2	1	1	2	1	2.72	76	2.3	80	96	3	2	1	T/T	9/15/2021	1	1
JMFP	IPF	230862	2	1948-07-21	68	2	2	35	25.16	2012-01-01	2012-11-01	1	1	1	1	2	1	2.35	68	2.16	79	83	3	3	2	G/T	2019-11-01	1	2
JMS	C	1077391	2	1940-04-26	89	2	2	0				2	2	2	2	2	2									G/G		2	2
JMTO	IPF	286045	2	1952-09-17	64	1	2	18	21.63	2015-01-01	2016-01-01	1	1	1	1	2	1	1.67	47	1.52	53	85	3	4	1	T/T	7/15/2019	1	2
JPS	C		2	05/19/50	89	1	1	0				1	2	2	2	2	2									G/G		2	1
JRS	C		2	1941-12-11	78	1	2	30				1	2	2	2	2	2									G/G	2020-12-15	1	2
JS	C	1573411	2	1950-02-19	68	1	2	40				1	2	2	2	2	2									G/T		2	2
JSG	C		2	1937-03-23	81	2	2	40				1	2	2	2	2	2									G/G	7/15/2022	1	2
JVS	C		2	1951-01-28	68	1	2	15				2	2	2	2	2	2									G/G		2	2
JVS	C	107022	2	1945-04-06	74	2	2	0				1	2	2	2	2	2									G/G		2	2
KCCL	IPF	299440	1	1941-10-05	78	3	2	20	23.1	2014-02-15	2018-01-01	1	2	1	1	1	1	1.91	91	1.52	93	98	2	2	1	G/T		2	2
LDNP	C	294418	1	1951-04-30	68	1	2	100				1	2	2	2	2	2									G/G		2	2
LJC	C	1688650	1	1951-05-07	67	1	2	0				1	2	2	2	2	2									G/T		2	2
LAS	IPF	190469	1	06/17/1946	73	1	2	25	26.44	2016-07-15	2018-01-01	1	1	1	1	1	1	2.16	87	1.93	101	94	2	2	2	G/T	11/15/2022	1	2
LRC	C	34614	1	1958-10-08	61	1	2	10				1	2	2	2	2	2									G/T	2022-09-15	1	1
LRO	C	2207163	2	1949-08-19	70	1	2	0				1	2	2	2	2	2									G/G	7/15/2020	1	2
LRS	C		2	1946-10-25	73	2	2	10				1	2	2	2	2	2									G/G		2	2
LP	IPF	282873	2	1950-11-21	67	1	2	60	21.3	2013-03-01	2016-09-01	1	1	1	1	2	1	3.35	83	2.59	80	88	4	4	2	G/G	6/15/2019	1	2
MAP	C	236664	1	1956-11-04	63	1	2	15				1	2	2	2	2	2									G/T		2	2
MAP	IPF	275403	2	1951-07-23	66	1	2	0	27.47	2016-04-15	2016-10-15	1	2	1	1	2	1	2.31	96	2	104	97	2	1	2	G/T	9/15/2020	1	2
MAS	IPF	291855	1	1959-05-04	58	1	2	35	27.98	2013-07-15	2017-03-01	1	1	1	1	2	1	1.88	62	1.63	66	88	2	2	2	G/T	2020-04-15	1	2
MCL	C		1	1955-04-28	64	1	2	0				2	2	2	2	2	2									G/G		2	2
MHF	C	40138	2	11/14/45	74	1	2	30				1	2	2	2	2	2									G/G		2	2
MLF	C	2215624	1	1954-02-10	65	2	2	50				2	2	2	2	2	2									G/G		2	2
MCDO	IPF	202970	1	1952-11-30	64	2	1	96	18.69	2008-05-15	2009-01-01	1	2	1	1	2	1	2.16	84	1.74	83	97	1	1	2	G/T	2/15/2020	1	2
MJS	IPF		2		75	1	2	0					2	2	1	2	1								2	G/T		2	2
MOR	C		1	1946-07-01	72	1	2	10				1	2	2	2	2	2									G/G		2	2
MPS	C	287353	2	1946-11-29	73	2	1	50				2	2	2	2	2	2									G/G		2	2
MQA	C		1	1942-07-16	76	1	2	0				1	2	2	2	2	2									G/G		2	2
MRS	C		1	1941-04-14	78	2	2	0				1	2	2	2	2	2									G/G		2	2
MSPS	C		1	1955-06-30	64	1	1	5				1	2	2	2	2	2									G/G		2	2
MMF	IPF		2	1937-10-25	82	1	2	20	25	2016-08-15	2018-05-15	2	2	1	1	2	1		115		116	97	1	0	2	G/G		2	2
NGF	IPF	294383	1	1958-12-13	58	1	2	40	26.23	2016-03-15	2017-01-01	1	2	1	1	2	1	2.32	82	1.64	71	96	1	1	1	G/T		2	2
NM	IPF	298978	2	1941-04-21	77	2	2	4	24.65	2017-01-01	2018-10-15	2	2	1	1	2	1	2.98	91	2.83	111	98	2	1	2	T/T	2021-02-15	1	2
NSM	IPF	246071	2	1958-11-18	61	1	2	10	28.3	2013-07-01	2018-03-01	1	2	1	1	2	1	2.51	60	1.91	57	97	1	1	2	G/T	2019-10-15	1	1
PDS	C		2	1948-08-29	71	1	2	20				1	2	2	2	2	2									G/G		2	2
PDA	IPF	1905482	2	1966-12-01	53	1	2	30	27.92	2018-01-01	2019-03-01	1	1	1	1	2	1	2.8	91	2.44	97	90	3	3	1	G/G	2019-03-01	1	1
PRAB	IPF	282669	2	1954-05-25	64	1	2	32	29.4	2015-12-15	2016-06-01	1	2	1	2	1	1	2.82	86	2.33	89	98	1	2	2	G/G	8/15/2021	1	2
RCMS	C		1	1953-04-12	66	1	2	0				1	2	2	2	2	2									G/G		2	2
PTF	IPF	1904535	2	1952-08-08	65	1	2	100	25.79	2017-12-15	2018-07-01	1	2	1	1	2	1	1.85	66	1.69	76	98	3	3	2	G/T		2	2
RTG	C	266013	1	1951-01-15	68	1	2	0				1	2	2	1	2	1									G/T		2	2
RSM	IPF	273152	2	1944-06-20	72	1	2	60	26.89	2012-01-01	2013-07-01	1	1	1	1	2	1	3.23	99	1.77	69	94	2	2	2	G/G	4/15/2025	1	2
SRS	IPF	100649949	2	1952-09-09	67	1	2	0	27.99	2017-10-15	2019-05-15	1	2	1	1	1	1	2.45	92	2.16	101	98	1	0	2	G/T		2	2
VAO	C	250985	1	1955-07-27	64	1	2	0				1	2	2	2	2	2									G/T		2	2
TSM	IPF	279562	1	1947-08-05	70	1	2	0	20.89	2014-11-01	2016-04-15	1	2	1	1	2	1	1.64	64	1.3	64	96	2	2	2	T/T	2/15/2022	1
WO	IPF	283038	2	1934-06-30	83	1	2	0	28.51	2012-11-15	2014-08-15	1	1	1	1	2	1	2.02	97	1.62	103	97	1	0	2	T/T	3/15/2021	1	2
WPS	C	108538	2	1952-07-12	68	1	2	0				1	2	2	2	2	2									G/G		2	2
WROM	IPF	287118	2	1939-12-11	77	1	2	60	26.56	2013-06-15	2017-03-01	1	2	1	1	2	1	4.46	113	2.96	96	94	1	2	2	G/T	11/15/2023	1	2
WTC	IPF	280667	2	1946-12-25	69	1	2	0	28.1	2016-07-15	2016-09-15	1	2	1	1	2	1	3.53	102	2.92	113	98	4	2	2	G/G	1/15/2024	1	2

## Sheet: dict
Subtitle:	1	Yes
	2	No
ETNIA	1	White
	2	Black - afroamerican
Sex	1	Female
	2	Male
