# Supplementary material for: MUC5B rs35705950 and its association with survival in Brazilian patients with idiopathic pulmonary fibrosis: A longitudinal cohort study
Source: PLoS One. 2026 Jan 29;21(1):e0341661. doi: 10.1371/journal.pone.0341661 (PMC12854480; doi:10.1371/journal.pone.0341661)
Supplement: S1 Checklist — Completed checklist for observational studies, in compliance with STROBE guidelines. (XLSX) [file pone.0341661.s003.xlsx]

## Sheet: Sheet1
Item	STROBE domain	Recommendation (cohort)	Status	Where in manuscript	Notes / Action if needed
1	Title and abstract	Indicate the study’s design with a commonly used term in the title/abstract; provide an informative, balanced summary.	Yes	Title; Abstract	Title names a longitudinal cohort; abstract summarizes design, key results and time origin.
2	Background/rationale	Explain the scientific background and rationale.	Yes	Introduction (opening paragraphs)	Justifies IPF heterogeneity and need for *MUC5B* data in admixed Brazilian population.
3	Objectives	State specific objectives, including any prespecified hypotheses.	Yes	Introduction (final paragraph)	Primary: susceptibility (dominant/allelic). Secondary: prognosis/survival.
4	Study design	Present key elements of study design early in the paper.	Yes	Methods – Study Design	Single-centre longitudinal cohort; recruitment window; ethics; analysis sets defined.
5	Setting	Describe setting, locations, and relevant dates (recruitment, follow-up).	Yes	Methods – Study Design	PPC/UERJ; 24-month recruitment; longitudinal follow-up; censoring date reported.
6	Participants	Give eligibility criteria and sources/methods of selection; for matched studies, give matching criteria.	Yes	Methods – Study Population	Inclusion/exclusion described; multidisciplinary IPF diagnosis; controls frequency-matched by age/sex.
7	Variables	Define outcomes, exposures, predictors, potential confounders, effect modifiers; give diagnostic criteria.	Yes	Methods – Variables and measurements; Study Population	Outcome: all-cause mortality; exposure: rs35705950; covariates: age, sex, smoking, ethnicity, NYHA, mMRC; IPF diagnostic criteria per 2022 guideline.
8	Data sources/measurement	For each variable of interest, give sources of data and methods of assessment; describe comparability.	Yes	Methods – Variables and measurements; Genotyping	NYHA/mMRC assessed at baseline by pulmonologist; HRCT per guideline; spirometry per ATS/ERS; genotyping TaqMan; lab references in Supplement.
9	Bias	Describe any efforts to address potential sources of bias.	Yes	Methods – Bias; Discussion (limitations)	Strobe domain
10	Study size	Explain how the study size was arrived at.	Yes	Methods – Sample Size Calculation	Based on T-carrier difference; oversized to allow genotype strata.
11	Quantitative variables	Explain how quantitative variables were handled in the analyses.	Yes	Methods – Statistical analysis	Linear models for FVC/SpO₂; logistic for susceptibility; Cox for survival; Tukey for pairwise comparisons.
12	Statistical methods	Describe all statistical methods, including confounding control, subgroups/interactions, missing data, loss to follow-up, sensitivity analyses.	Yes	Methods – Statistical analysis	Adjustments specified; Fisher/exact/Firth; additive per-allele and diagnosis-anchored sensitivity; Schoenfeld; complete-case analysis declared.
13	Participants	Report numbers at each stage; reasons for non-participation; consider a flow diagram.	Yes	Results – Study Population; Supplement data	99 recruited → 4 excluded → 95 analysed (50/45); flow diagram provided as Supplementary Figure (this file).
14	Descriptive data	Give characteristics of participants; indicate number of missing data for each variable; summarize follow-up time.	Partial	Results – Table 1; Supplement data	Baseline characteristics presented; add per-variable missingness table in Supplement (template suggested).
15	Outcome data	Report numbers of outcome events or summary measures over time.	Yes	Results – Survival Analysis	38/50 deaths; medians by genotype; log-rank and Cox results reported.
16	Main results	Give unadjusted and adjusted estimates with precision; make clear confounders adjusted; report category boundaries when variables categorized.	Yes	Results – Tables 2–3; Figures 1–2	ORs and HRs with 95% CIs; covariates listed; no artificial categorization used.
17	Other analyses	Report subgroup, interaction, and sensitivity analyses.	Yes	Results – Survival (sensitivity); Supplement	Diagnosis time-origin and additive per-allele models; plan to report exact/Firth in Supplement.
18	Key results	Summarize key results with reference to objectives.	Yes	Discussion – opening	Strong susceptibility; *MUC5B* not independently prognostic; NYHA strongest signal.
19	Limitations	Discuss limitations, considering sources of potential bias or imprecision.	Yes	Discussion – limitations	Single-centre; small genotype strata; ancestry confounding; baseline (non-time-varying) treatments; limited DLCO/6MWD.
20	Interpretation	Provide a cautious overall interpretation considering objectives, limitations, multiplicity, and other evidence.	Yes	Discussion – interpretation	Positions findings within mixed literature; emphasizes functional status and need for ancestry-adjusted multicentre work.
21	Generalisability	Discuss generalisability (external validity).	Yes	Discussion – final paragraphs	Comments on Brazil’s heterogeneity and implications for admixed populations.
22	Funding & Ethics	Give source of funding and role of funders; state ethics approval and consent.	Yes	Methods – Study Design; Declarations	Ethics (CAAE), consent, funding and COI disclosed.
